# Supplementary material for: Determinants of Consumers’ Behavior in Reducing Pesticide Residues in Vegetables and Fruits, Northern Thailand
Source: Int J Environ Res Public Health. 2022 Oct 11;19(20):13033. doi: 10.3390/ijerph192013033 (PMC9602482; doi:10.3390/ijerph192013033)
Supplement: Supplementary file 1 [file ijerph-19-13033-s001.zip]

Archive with 1 entries (1 files):
- ijerph-1944220-supplementary.pdf
